# Supplementary material for: Geospatial Social Determinants of Health Correlate with Disparities in Syphilis and Congenital Syphilis Cases in California
Source: Pathogens. 2022 May 6;11(5):547. doi: 10.3390/pathogens11050547 (PMC9146036; doi:10.3390/pathogens11050547)
Supplement: Supplementary file 1 [file pathogens-11-00547-s001.zip]

Archive with 1 entries (1 files):
- pathogens-1685266-supplementary.pdf
